# Supplementary material for: Organic Light-Emitting Diode Based Fluorescence-Linked Immunosorbent Assay for SARS-CoV-2 Antibody Detection
Source: Biosensors (Basel). 2022 Dec 5;12(12):1125. doi: 10.3390/bios12121125 (PMC9775261; doi:10.3390/bios12121125)
Supplement: Supplementary file 1 [file biosensors-12-01125-s001.zip]

Archive with 1 entries (1 files):
- biosensors-2000227-supplementary.pdf
